# Supplementary material for: An Emerging Strategy for Muscle Evanescent Trauma Discrimination by Spectroscopy and Chemometrics
Source: Int J Mol Sci. 2022 Nov 4;23(21):13489. doi: 10.3390/ijms232113489 (PMC9658611; doi:10.3390/ijms232113489)
Supplement: Supplementary file 1 [file ijms-23-13489-s001.zip]

Archive with 1 entries (1 files):
- ijms-1939965-supplementary.pdf
